# Supplementary material for: Impacts of mitochondrial dysfunction on axonal microtubule bundles as a potential mechanism of neurodegeneration
Source: Front Neurosci. 2025 Aug 19;19:1631752. doi: 10.3389/fnins.2025.1631752 (PMC12402001; doi:10.3389/fnins.2025.1631752)
Supplement: Supplementary file 1 [file Data_Sheet_1.zip]

Archive with 3 entries (3 files):
- SupplTable1.pdf
- SupplMat1.pdf
- SupplMat2.pdf
